# Supplementary material for: Outcomes of guidelines from health technology assessment organizations in community-based primary care: a systematic mixed studies review
Source: Int J Technol Assess Health Care. 2024 Nov 14;40(1):e56. doi: 10.1017/S0266462324000370 (PMC11579698; doi:10.1017/S0266462324000370)
Supplement: Baradaran et al. supplementary material [file S0266462324000370sup001.zip]

Archive with 8 entries (8 files):
- Appendix 1.docx
- Appendix 2.docx
- Appendix 3.docx
- Appendix 4.docx
- Appendix 5.docx
- Appendix 6.docx
- Appendix 7.docx
- Appendix 8.docx
